# Supplementary material for: Quantification of spatiotemporal patterns of Ras isoform expression during development
Source: Sci Rep. 2017 Jan 24;7:41297. doi: 10.1038/srep41297 (PMC5259795; doi:10.1038/srep41297)
Supplement: Supplementary Table 1 [file srep41297-s2.xlsx]

## Sheet: Sheet1
Supplementary Table 1. Absolute quantitation of Ras isoform copy number in tissues from mouse adult and develepmental stages.
Values are transcript copy number per pg total RNA derived from RT-PCR data normalised to standard curves. Mean values ± SEM, n=3.
	HRAS		KRas4A		KRas4B		NRAS		TOTAL
Adult	mean	SEM	mean	SEM	mean	SEM	mean	SEM	mean	SEM
	copy/pg	copy/pg	copy/pg	copy/pg	copy/pg	copy/pg	copy/pg	copy/pg	copy/pg	copy/pg
brain	0.215414	0.0157961	0.140774	0.0239503	59.842	14.1249	0.189373	0.0451472	60.3875	14.167
lung	0.0675616	0.00147273	0.73587	0.185071	42.0534	15.4231	0.265402	0.144367	43.1222	15.7304
thymus	0.0481514	0.0108819	0.294465	0.0742034	29.2159	4.73212	1.4719	0.436348	31.0305	5.22444
kidney	0.0686139	0.00274243	2.24516	0.304444	20.7581	2.92261	0.246202	0.0259129	23.3181	3.16295
heart	0.0920436	0.00865301	0.0714093	0.00865432	22.0132	2.12167	0.199546	0.00819098	22.3762	2.13511
ovary	0.079319	0.00562198	0.239191	0.068564	17.2546	2.91356	0.778082	0.0326357	18.3512	2.99384
intestine	0.0202355	0.00493965	2.834	1.12927	14.4719	6.43689	0.145331	0.0603145	17.4715	7.63006
liver P30	0.0677374	0.0208215	1.50823	0.359204	8.41581	2.59673	0.18409	0.0617747	10.1759	3.03446
stomach	0.0485016	0.00797092	2.48108	0.707274	6.42678	1.54214	0.178552	0.0515187	9.13491	2.30875
uterus	0.0403588	0.0107349	0.250493	0.102906	7.95881	3.4894	0.692381	0.351976	8.94204	3.91363
muscle	0.131923	0.0154302	0.0402026	0.0213883	8.42715	5.59238	0.192027	0.127393	8.7913	5.7342
bladder	0.0615261	0.00526797	0.300728	0.101822	6.55765	1.84522	0.317541	0.077994	7.23745	2.00423
adrenal	0.0456186	0.00475212	0.0391479	0.0186908	6.8744	2.8443	0.22014	0.0586438	7.1793	2.92726
oesophagus	0.0593587	0.016122	0.118057	0.0405667	6.6879	1.12248	0.291095	0.0844435	7.15641	1.05173
spleen	0.00804019	0.00267279	0.0299088	0.00806992	4.78585	0.925362	0.23123	0.12918	5.05503	1.02878
	HRAS		KRas4A		KRas4B		NRAS		ERAS		TOTAL
undifferentiated mESCs	mean	SEM	mean	SEM	mean	SEM	mean	SEM	mean	SEM	mean	SEM
	copy/pg	copy/pg	copy/pg	copy/pg	copy/pg	copy/pg	copy/pg	copy/pg	copy/pg	copy/pg	copy/pg	copy/pg
R1 mESCs	0.15554	0.0194118	0.0392432	0.00603123	5.56943	1.51233	0.169306	0.0211297	1.77094	0.219594	7.70446	1.6739
	HRAS		KRas4A		KRas4B		NRAS		TOTAL
Developmental	mean	SEM	mean	SEM	mean	SEM	mean	SEM	mean	SEM
	copy/pg	copy/pg	copy/pg	copy/pg	copy/pg	copy/pg	copy/pg	copy/pg	copy/pg	copy/pg
liver E11.5	0.258899	0.102158	1.77738	0.257713	109.118	25.178	3.76145	1.29606	114.916	26.6799
liver E13.5	0.251286	0.0182253	1.47759	0.366186	74.5726	15.5778	1.56046	0.180184	77.8619	16.0697
liver E16.5	0.106272	0.0178054	1.05816	0.365401	31.4039	17.4841	0.693827	0.30838	33.2622	18.1672
liver P0	0.0767605	0.0228545	1.44233	0.420109	21.3092	7.75579	0.372278	0.142677	23.2005	8.29434
liver P5	0.0323182	0.0132332	0.637994	0.253219	14.548	5.85154	0.157269	0.0459218	15.3756	6.08692
liver P10	0.0662947	0.00206772	1.24798	0.139964	16.0652	0.428541	0.253664	0.0163238	17.6332	0.569945
liver P15	0.0749489	0.00125669	1.28707	0.219443	13.0949	4.22725	0.167136	0.0242783	14.6241	4.43677
liver P20	0.0733642	0.0123551	1.88372	0.373327	10.2979	1.91141	0.179045	0.0497525	12.434	2.31676
liver P25	0.0888049	0.0144838	2.28129	0.303424	13.8533	4.46664	0.193195	0.0120666	16.4166	4.78972
liver P30	0.0677374	0.0208215	1.50823	0.359204	8.41581	2.59673	0.18409	0.0617747	10.1759	3.03446
heart E11.5	0.183633	0.0117237	0.208441	0.0273381	31.7737	8.25408	1.7145	0.426525	33.8803	8.58984
heart E13.5	0.112147	0.0200083	0.152875	0.0286374	32.5839	7.48623	1.47598	0.29441	34.3249	7.69864
heart E16.5	0.167775	0.0276045	0.724744	0.212633	31.4339	10.9201	1.30868	0.181713	33.6351	11.2725
heart P0	0.131497	0.00798686	0.936381	0.118027	24.901	1.42032	0.761933	0.0682806	26.7308	1.56186
heart P5	0.127205	0.0223001	0.126172	0.0138369	35.0172	3.75223	0.883837	0.0889615	36.1544	3.7059
heart P10	0.122519	0.045407	0.0724873	0.0322453	19.708	4.58087	0.327371	0.127522	20.2304	4.78414
heart P15	0.138865	0.0259608	0.0813587	0.0107779	23.2784	1.95855	0.517161	0.186	24.0158	2.1233
heart P20	0.118908	0.0297426	0.142424	0.0423559	25.1149	7.41504	0.340381	0.0858734	25.7167	7.48794
heart P25	0.13008	0.013644	0.151396	0.0516451	34.8152	6.13786	0.45025	0.0170459	35.547	6.16099
heart P30	0.108163	0.0108917	0.112383	0.0160751	29.8073	7.41239	0.364421	0.0468075	30.3922	7.48135
heart adult	0.0920436	0.0149875	0.0714093	0.00865432	22.0132	2.12167	0.199546	0.00819098	22.3762	2.13511
intestine E11.5	0.11235	0.0126218	0.168314	0.022605	22.4911	2.62637	0.752104	0.0797514	23.5239	2.73224
intestine E13.5	0.103414	0.0152672	0.743257	0.198104	50.2873	14.3012	1.15346	0.211259	52.2874	14.659
intestine E16.5	0.0940847	0.00481682	1.47245	0.322701	24.3602	5.1088	0.619444	0.0806701	26.5462	5.47117
intestine P0	0.109037	0.0155021	2.06275	0.385468	34.5308	10.2281	1.09238	0.136584	37.795	10.7339
intestine P5	0.075419	0.0120042	2.66854	0.416747	20.5126	2.17955	0.694955	0.124294	23.9515	2.52879
intestine P10	0.0502721	0.0138874	1.52942	0.0772309	15.2907	3.99807	0.403174	0.190462	17.2736	4.27279
intestine P15	0.0953543	0.0167564	2.21167	0.390649	21.0722	3.58795	0.601532	0.131616	23.9808	4.08448
intestine P20	0.0438342	0.0248812	3.23396	1.67745	15.1082	9.65009	0.195969	0.116189	18.5819	11.4611
intestine P25	0.0129168	0.00342303	1.67078	0.782459	8.97733	5.01344	0.0828733	0.0304962	10.7439	5.82691
intestine P30	0.0474531	0.0157743	4.01731	1.01116	17.5752	7.73668	0.262289	0.104776	21.9023	8.82979
intestine adult	0.0202355	0.00855573	2.834	1.12927	14.4719	6.43689	0.145331	0.0603145	17.4715	7.63006
kidney E11.5	0.0839956	0.0240744	0.262926	0.0599042	43.1149	1.57618	1.06633	0.127259	44.5281	1.49916
kidney E13.5	0.0921216	0.00898431	0.319693	0.0167704	43.5061	12.7257	0.842197	0.139957	44.7601	12.7816
kidney E16.5	0.092495	0.0164587	0.880026	0.109135	40.5064	7.45583	0.82532	0.124196	42.3042	7.57549
kidney P0	0.103123	0.0118243	0.867023	0.114607	31.909	4.19897	0.731455	0.141066	33.6106	4.20734
kidney P5	0.0863767	0.00866405	1.68558	0.510253	44.8961	15.6718	0.585321	0.201555	47.2534	16.3921
kidney P10	0.0849025	0.00414412	0.993891	0.19379	29.5241	0.949736	0.398382	0.0295978	31.0012	0.923463
kidney P15	0.0889647	0.00895987	1.30505	0.13754	20.8822	2.71038	0.453062	0.0517293	22.7293	2.74901
kidney P20	0.0976944	0.02013	2.22862	0.638596	29.0337	10.4964	0.38982	0.0833531	31.7498	11.1081
kidney P25	0.122461	0.027353	2.68459	0.274833	31.6278	4.75345	0.415243	0.0221682	34.8501	4.68017
kidney P30	0.0830194	0.0244287	1.88291	0.222175	24.0809	6.36949	0.313035	0.0401567	26.3598	6.54952
kidney adult	0.0686139	0.00475003	2.24516	0.304444	20.7581	2.92261	0.246202	0.0259129	23.3181	3.16295
brain E11.5	0.237192	0.0522022	0.459293	0.0813866	81.8444	9.65475	2.96499	1.19509	85.5059	10.5553
brain E13.5	0.242566	0.042869	0.330518	0.0371558	82.115	11.9917	2.03539	0.511158	84.7235	11.9458
brain E16.5	0.303127	0.0211733	0.19703	0.0739504	99.617	52.4703	0.985931	0.22418	101.103	52.4264
brain P0	0.258039	0.0500775	0.268397	0.108558	121.829	44.7218	1.59567	1.03069	123.951	45.8117
brain P5	0.316829	0.0255063	0.147135	0.0204978	84.5406	15.3593	0.583206	0.294141	85.5878	15.4461
brain P10	0.384402	0.106292	0.148472	0.0127497	52.503	3.32949	0.39037	0.0619288	53.4262	3.25602
brain P15	0.187589	0.0147422	0.0953271	0.00868303	42.8029	2.90305	0.34978	0.0634503	43.4356	2.94615
brain P20	0.288138	0.0061577	0.20459	0.0294208	70.7589	12.1905	0.269744	0.0458789	71.5213	12.1768
brain P25	0.381268	0.0471929	0.143837	0.00747501	50.0692	4.03393	0.267796	0.0133984	50.8621	4.05709
brain P30	0.310966	0.0208625	0.170199	0.0220821	52.1176	6.33856	0.234903	0.0509561	52.8337	6.35486
brain adult	0.215414	0.0273596	0.140774	0.0239503	59.842	14.1249	0.189373	0.0451472	60.3875	14.167
stomach E11.5	0.114803	0.0160043	0.191445	0.00972969	24.0346	3.60191	0.58944	0.0687586	24.9303	3.65699
stomach E13.5	0.121938	0.0285581	0.391172	0.12071	27.5952	7.96539	0.659249	0.133245	28.7675	8.23514
stomach E16.5	0.149312	0.0086134	1.56909	0.339065	42.82	10.7129	0.928549	0.213599	45.4669	11.0807
stomach P0	0.152892	0.0185555	2.89575	0.0548263	42.2717	4.58006	0.817879	0.135909	46.1382	4.65165
stomach P5	0.130228	0.0096546	4.10854	0.741922	35.0346	4.93371	0.686329	0.046034	39.9597	5.71029
stomach P10	0.10913	0.0161338	4.1636	0.860771	27.0127	1.62452	0.587735	0.0699838	31.8732	2.54461
stomach P15	0.118045	0.0239777	4.84534	1.34461	22.1643	6.07556	0.522012	0.202585	27.6497	7.64557
stomach P20	0.110535	0.0134009	4.18845	0.644217	20.5149	4.59996	0.377442	0.0542646	25.1913	5.05417
stomach P25	0.127207	0.0374327	4.27085	2.95616	18.5614	5.63068	0.400747	0.240789	23.3602	7.97476
stomach P30	0.0893587	0.00892364	4.94555	1.56886	16.1869	6.37874	0.374872	0.133846	21.5966	8.07721
stomach adult	0.0485016	0.013806	2.48108	0.707274	6.42678	1.54214	0.178552	0.0515187	9.13491	2.30875
lung E11.5	0.105034	0.0266142	0.289341	0.0533291	28.286	4.88607	0.663389	0.168619	29.3438	5.07166
lung E13.5	0.103381	0.0162525	0.646779	0.212068	57.9853	18.4906	1.08175	0.354749	59.8172	19.0627
lung E16.5	0.103865	0.0145703	0.346375	0.0654122	26.113	5.54536	0.3945	0.0323623	26.9577	5.56412
lung P0	0.135193	0.0215028	0.345286	0.138963	29.161	10.0232	0.565931	0.146596	30.2075	10.1902
lung P5	0.092092	0.00445076	0.86679	0.183436	46.8024	7.14367	0.591324	0.208735	48.3527	7.51023
lung P10	0.0475476	0.00889113	0.350487	0.0838825	33.3745	7.10147	0.675811	0.251266	34.4483	7.42115
lung P15	0.0483124	0.00684746	0.292983	0.0141674	17.3262	0.412534	0.176006	0.0433459	17.8435	0.360514
lung P20	0.0612786	0.0186536	0.498541	0.199031	32.0986	11.2778	0.354737	0.176811	33.0131	11.5944
lung P25	0.0956582	0.0173168	0.952699	0.0901071	60.7136	8.75373	0.672347	0.0410765	62.4343	8.81005
lung P30	0.0764041	0.00263129	0.785253	0.247395	43.8738	13.0443	0.471467	0.142023	45.2069	13.4324
lung adult	0.0675616	0.00255084	0.73587	0.185071	42.0534	15.4231	0.265402	0.144367	43.1222	15.7304
muscle E11.5	0.125153	0.0258609	0.242919	0.0402722	43.8097	12.8722	0.702572	0.128079	44.8804	12.8608
muscle E13.5	0.0814363	0.0046998	0.203644	0.041262	31.7254	5.54987	0.441735	0.046502	32.4523	5.57796
muscle E16.5	0.138902	0.0255715	0.102477	0.0339407	20.2617	7.72573	0.433646	0.106651	20.9367	7.69857
muscle P0	0.153865	0.0412134	0.0930221	0.0203524	17.4048	5.07026	0.407961	0.0502834	18.0597	5.07099
muscle P5	0.19778	0.0550977	0.0753829	0.00722407	16.3889	3.59153	0.2658	0.0262341	16.9279	3.64742
muscle P10	0.274335	0.0622584	0.0638186	0.0216504	18.3102	4.63976	0.298501	0.060134	18.9469	4.78059
muscle P15	0.24684	0.0393334	0.0450726	0.00857891	12.1244	2.54784	0.192814	0.0166588	12.6091	2.56904
muscle P20	0.266202	0.056389	0.0850493	0.0161281	13.5843	2.67285	0.193034	0.0220085	14.1286	2.74064
muscle P25	0.143384	0.0236467	0.0814147	0.00765369	13.7198	3.2322	0.400733	0.239471	14.3453	3.42388
muscle P30	0.181168	0.0238777	0.0567437	0.00178712	9.90535	0.565861	0.18199	0.0170809	10.3253	0.578435
muscle adult	0.131923	0.0267258	0.0402026	0.0213883	8.42715	5.59238	0.192027	0.127393	8.7913	5.7342
